# Supplementary material for: Telomere protein Rap1 is a charge resistant scaffolding protein in chromosomal bouquet formation
Source: BMC Biol. 2015 Jun 10;13:37. doi: 10.1186/s12915-015-0149-x (PMC4660835; doi:10.1186/s12915-015-0149-x)
Supplement: Additional file 2: — Western blot images of TCA-extracted Rap1 proteins from meiotic cells. Indicated cells were induced to undergo meiosis using the pat1-114 mutation, and were collected from the 4.5 hr fraction. Cell extracts were separated in regular gradient (left) and Phos-tag SDS-PAGE (right), and subjected to Western blot using anti-PK(V5) antibody. Unlike wild-type meiotic Rap1 that shows multiple bands, Rap1-32A exhibits a single band in the Phos-tag gel, suggesting the phospho-modifications were diminished in this mutant form. [file 12915_2015_149_MOESM2_ESM.zip]

Archive with 1 entries (1 files):
- 12915_2015_149_MOESM2_ESM.eps
