# Supplementary material for: Telomere protein Rap1 is a charge resistant scaffolding protein in chromosomal bouquet formation
Source: BMC Biol. 2015 Jun 10;13:37. doi: 10.1186/s12915-015-0149-x (PMC4660835; doi:10.1186/s12915-015-0149-x)
Supplement: Additional file 3: — Localization of telomeres in mitotic interphase. (A) Projected images of cells in mitotic interphase. Taz1-YFP, Sid4-mCherry and Bqt3-Cerulean were used to visualize telomeres, spindle pole body and the membrane, respectively. White and grey arrows indicate examples of telomeres localized at the nuclear periphery and away from the nuclear envelope, respectively. Scale bar equals 5 μm. (B) Percentages of telomeres localized at the nuclear periphery in interphase cells. Cells containing one nucleus and one Sid4-mCherry focus (not dissociated) were selected as mitotic interphase cells. Telomeres were scored as localized at the nuclear periphery when the distance between the brightest Taz1-YFP focus and Bqt3-Cerulean-labeled nuclear membrane was less than 0.4 μm using SoftWoRks (Applied Precision; GE Healthcare, Chalfont St Giles, UK). (C) Middle z-section image of the cells in mitotic interphase. Example of telomeres detached from the nuclear envelope (left) and telomeres localized at the nuclear periphery (right). Scale bar equals 5 μm. [file 12915_2015_149_MOESM3_ESM.zip]

Archive with 1 entries (1 files):
- 12915_2015_149_MOESM3_ESM.eps
