# Supplementary material for: Telomere protein Rap1 is a charge resistant scaffolding protein in chromosomal bouquet formation
Source: BMC Biol. 2015 Jun 10;13:37. doi: 10.1186/s12915-015-0149-x (PMC4660835; doi:10.1186/s12915-015-0149-x)
Supplement: Additional file 4: — Reduced phosphorylation of Rap1 in taz1∆. Separation of phosphorylated Rap1-3xPK on a Phos-tag gel from taz1∆ synchronized meiotic cell fractions at indicated time. Anti-Cdc2 (CDK) and anti-Cdc13 (Cyclin B) antibodies were used as a loading control and meiosis synchronicity marker, respectively. Note that Taz1 is required for Rap1 localization at telomeres. [file 12915_2015_149_MOESM4_ESM.zip]

Archive with 1 entries (1 files):
- 12915_2015_149_MOESM4_ESM.eps
