# Supplementary material for: Telomere protein Rap1 is a charge resistant scaffolding protein in chromosomal bouquet formation
Source: BMC Biol. 2015 Jun 10;13:37. doi: 10.1186/s12915-015-0149-x (PMC4660835; doi:10.1186/s12915-015-0149-x)
Supplement: Additional file 6: — Technical triplicates of Phos-tag gel related to Fig. 1d . [file 12915_2015_149_MOESM6_ESM.zip]

Archive with 1 entries (1 files):
- 12915_2015_149_MOESM6_ESM.eps
