# Supplementary material for: Telomere protein Rap1 is a charge resistant scaffolding protein in chromosomal bouquet formation
Source: BMC Biol. 2015 Jun 10;13:37. doi: 10.1186/s12915-015-0149-x (PMC4660835; doi:10.1186/s12915-015-0149-x)
Supplement: Additional file 8: — Mass spectrometry data for identified phosphopeptides. [file 12915_2015_149_MOESM8_ESM.xlsx]

## Sheet: Sheet1
Residue	Sequence	Prob	Mascot Ion score	Observed Mass	Charge	Delta PPM	Start	Stop
S-180	(R)LPPVsDSDESNYcQR(I)	1	56.25	923.867	2	-2.22	176	190
S-198	(R)IIVKPYSsQK(D)	0.93	31.61	621.828	2	-0.6021	191	200
T-206	(K)DYTQStHEQTLSSPISK(S)	0.95	34.75	1001.44	2	0.19	201	217
S-212/S-213	(K)DYTQSTHEQTLssPISK(S)	1	45.4	1041.42	2	-2.289	201	217
S-213	(K)DYTQSTHEQTLSsPISK(S)	0.99	37.95	1001.44	2	-1.698	201	217
S-236	(K)RYsDSYFYFSK(M)	0.99	44.07	771.818	2	-1.297	234	244
S-329	(R)ETSAMLDETsDNEVADIDDQmIER(K)	0.98	43.25	941.709	3	-3.475	320	343
S-348	(K)YLFsASEPNTVK(S)	0.99	42.02	718.328	2	-0.5375	345	356
S-350	(R)KYLFSAsEPNTVK(S)	1	51.71	782.376	2	-0.7464	344	356
T-354	(R)KYLFSASEPNtVK(S)	0.99	44.13	782.376	2	-0.8245	344	356
T-354 S-357	(R)KYLFSASEPNtVKsTNR(L)	0.77	23.81	701.316	3	-0.4013	344	360
S-348 T-358	(R)KYLFsASEPNTVKStNR(L)	0.78	16.13	701.317	3	-0.1384	344	360
S-374	(R)KAYAADDsIDNTPSK(V)	1	77.37	838.362	2	-2.573	367	381
S-378	(K)AYAADDSIDNtPSK(V)	1	79.57	774.315	2	-1.899	368	381
S-380 S-387	(K)AYAADDSIDNTPsKVPIVNsLSDPR(T)	1	54.48	935.749	3	-1.964	368	392
S-387	(K)AYAADDSIDNTPSKVPIVNsLSDPR(T)	0.99	43.53	909.095	3	-0.5572	368	392
S-389	(K)VPIVNSLsDPR(T)	0.99	40.17	638.818	2	-1.315	382	392
S-408 S-422	(R)sISNPLHLVDSQHLsPLNR(K)	0.82	25.19	763.025	3	-1.7	408	426
S-410 S-422	(R)SIsNPLHLVDSQHLsPLNR(K)	0.87	26.98	763.026	3	0.3017	408	426
S-422	(R)SISNPLHLVDSQHLsPLNR(K)	1	57.93	1104.05	2	-1.33	408	426
S-418 S-422	(R)SISNPLHLVDsQHLsPLNR(K)	0.63	21.44	763.026	3	0.2216	408	426
S-453	(R)ETsFRSLDDMSLR(K)	0.8	28.34	818.855	2	-0.1458	451	463
S-456	(R)ETSFRsLDDMSLR(K)	0.82	25.25	546.24	3	0.5545	451	463
S-461	(R)SLDDMsLRK(S)	0.54	18.32	572.757	2	-0.6233	456	464
S-489	(K)SNSDNIFVKPGEDLEIPLLSDYSDsENISEK(S)	0.73	23.15	1178.88	3	2.244	465	495
S-497	(K)SsDDEEAFEK(Q)	0.99	46.47	618.719	2	-0.2055	496	505
S-510	(K)QVTSsYSSPIK(V)	1	54.54	638.794	2	-0.7639	506	516
S-512	(K)QVTSSYsSPIKVK(S)	1	52.44	752.376	2	-0.9385	506	518
S-513	(K)QVTSSYSsPIKVK(S)	1	52.44	752.376	2	-0.9385	506	518
S-538	(R)EHEGsDDDAEVFVDR(S)	1	52.11	900.341	2	-0.6498	534	548
S-549	(R)EHEGSDDDAEVFVDRsPESFGATK(V)	0.82	27.18	902.037	3	-2.861	534	557
S-552	(R)SPEsFGATK(V)	0.96	33.03	502.21	2	-0.1435	549	557
S-561	(K)VAHtSLEGNAASHK(K)	0.97	34.84	501.231	3	-0.7113	558	571
